# Supplementary material for: Isolation and Identification of a TaTDR-Like Wheat Gene Encoding a bHLH Domain Protein, Which Negatively Regulates Chlorophyll Biosynthesis in Arabidopsis
Source: Int J Mol Sci. 2020 Jan 17;21(2):629. doi: 10.3390/ijms21020629 (PMC7014150; doi:10.3390/ijms21020629)
Supplement: Supplementary file 1 [file ijms-21-00629-s001.zip]

Archive with 4 entries (3 files):
- ijms-665436-SI-to conversion/
- ijms-665436-SI-to conversion/Supplementary Figure S1-S6.pdf
- ijms-665436-SI-to conversion/Supplementary Table S1.pdf
- ijms-665436-SI-to conversion/Supplementary Table S2.pdf
